# Supplementary material for: Flotillin-1 enhances radioresistance through reducing radiation-induced DNA damage and promoting immune escape via STING signaling pathway in non-small cell lung cancer
Source: Cancer Biol Ther. 2023 May 2;24(1):2203332. doi: 10.1080/15384047.2023.2203332 (PMC10158545; doi:10.1080/15384047.2023.2203332)
Supplement: Supplemental Material [file KCBT_A_2203332_SM8430.zip]

Archive with 3 entries (2 files):
- Supplemental material/
- Supplemental material/Supplementary Material 1.xlsx
- Supplemental material/Supplementary Material 2.docx
