# Supplementary material for: Flotillin-1 enhances radioresistance through reducing radiation-induced DNA damage and promoting immune escape via STING signaling pathway in non-small cell lung cancer
Source: Cancer Biol Ther. 2023 May 2;24(1):2203332. doi: 10.1080/15384047.2023.2203332 (PMC10158545; doi:10.1080/15384047.2023.2203332)
Supplement: Supplemental Material [file KCBT_A_2203332_SM8430.zip › Supplemental material/Supplementary Material 1.xlsx]

## Sheet: Sheet1
Accession	Description	MW [kDa]蛋白分子量	Score鉴定打分	Coverage	# Unique Peptides	# Peptides	# PSMs	# AAs	calc. pI
Q86YZ3	Hornerin OS=Homo sapiens GN=HRNR PE=1 SV=2 - [HORN_HUMAN]角蛋白，侵袭MDM2 E3 ubiquitin	282.228	90.4264	1.68	1	1	2	2850	10.0376
P35580	Myosin-10 OS=Homo sapiens GN=MYH10 PE=1 SV=3 - [MYH10_HUMAN]肌凝蛋白 SP1 transcription factor	228.858	264.481	3.85	1	5	6	1976	5.5415
P35579	Myosin-9 OS=Homo sapiens GN=MYH9 PE=1 SV=4 - [MYH9_HUMAN]	226.392	1991.04	23.42	31	35	48	1960	5.60498
Q9UPP1	Histone lysine demethylase PHF8 OS=Homo sapiens GN=PHF8 PE=1 SV=3 - [PHF8_HUMAN]	117.79	76.09	1.32	1	1	1	1060	8.71924
Q02413	Desmoglein-1 OS=Homo sapiens GN=DSG1 PE=1 SV=2 - [DSG1_HUMAN]	113.676	61.61	1.05	1	1	1	1049	5.03369
P09874	Poly [ADP-ribose] polymerase 1 OS=Homo sapiens GN=PARP1 PE=1 SV=4 - [PARP1_HUMAN]	113.012	187.757	5.72	5	5	5	1014	8.88037
P08238	Heat shock protein HSP 90-beta OS=Homo sapiens GN=HSP90AB1 PE=1 SV=4 - [HS90B_HUMAN]	83.2121	123.355	3.59	2	2	3	724	5.03369
P02768	Serum albumin OS=Homo sapiens GN=ALB PE=1 SV=2 - [ALBU_HUMAN]	69.3215	123.165	3.78	3	3	4	609	6.27783
P00352	Retinal dehydrogenase 1 OS=Homo sapiens GN=ALDH1A1 PE=1 SV=2 - [AL1A1_HUMAN]	54.827	54.31	1.4	1	1	1	501	6.72705
P19474	E3 ubiquitin-protein ligase TRIM21 OS=Homo sapiens GN=TRIM21 PE=1 SV=1 - [RO52_HUMAN]	54.1351	50.02	3.79	1	1	1	475	6.37939
P35637	RNA-binding protein FUS OS=Homo sapiens GN=FUS PE=1 SV=1 - [FUS_HUMAN]	53.3938	49.88	1.71	1	1	1	526	9.36377
P68104	Elongation factor 1-alpha 1 OS=Homo sapiens GN=EEF1A1 PE=1 SV=1 - [EF1A1_HUMAN]	50.1091	52.19	2.38	1	1	1	462	9.01221
Q9BQE3	Tubulin alpha-1C chain OS=Homo sapiens GN=TUBA1C PE=1 SV=1 - [TBA1C_HUMAN] G2/M cell cycle	49.8635	94.1958	5.35	2	2	2	449	5.09717
P07437	Tubulin beta chain OS=Homo sapiens GN=TUBB PE=1 SV=2 - [TBB5_HUMAN]	49.639	109.38	6.76	2	2	2	444	4.89404
P36957	Dihydrolipoyllysine-residue succinyltransferase component of 2-oxoglutarate dehydrogenase complex, mitochondrial OS=Homo sapiens GN=DLST PE=1 SV=4 - [ODO2_HUMAN]	48.7245	36.05	1.77	1	1	1	453	8.95361
O75955	Flotillin-1 OS=Homo sapiens GN=FLOT1 PE=1 SV=3 - [FLOT1_HUMAN]	47.3256	101.489	5.85	2	2	2	427	7.48877
P06733	Alpha-enolase OS=Homo sapiens GN=ENO1 PE=1 SV=2 - [ENOA_HUMAN]	47.1393	61.85	2.76	1	1	1	434	7.38623
Q14254	Flotillin-2 OS=Homo sapiens GN=FLOT2 PE=1 SV=2 - [FLOT2_HUMAN]	47.0347	69.8348	4.91	2	2	2	428	5.24951
P60709	Actin, cytoplasmic 1 OS=Homo sapiens GN=ACTB PE=1 SV=1 - [ACTB_HUMAN]	41.7097	386.575	33.33	8	8	10	375	5.47803
Q9UJZ1	Stomatin-like protein 2, mitochondrial OS=Homo sapiens GN=STOML2 PE=1 SV=1 - [STML2_HUMAN]	38.5102	37.07	4.21	1	1	1	356	7.38623
P62701	40S ribosomal protein S4, X isoform OS=Homo sapiens GN=RPS4X PE=1 SV=2 - [RS4X_HUMAN]	29.5791	55.34	2.66	1	1	1	263	10.1548
P09211	Glutathione S-transferase P OS=Homo sapiens GN=GSTP1 PE=1 SV=2 - [GSTP1_HUMAN]谷胱甘肽S转移酶 负性调节NFKB	23.341	54.84	5.24	1	1	1	210	5.64307
B9A064	Immunoglobulin lambda-like polypeptide 5 OS=Homo sapiens GN=IGLL5 PE=2 SV=2 - [IGLL5_HUMAN]	23.0486	77.7967	3.74	1	1	2	214	8.83643
P46782	40S ribosomal protein S5 OS=Homo sapiens GN=RPS5 PE=1 SV=4 - [RS5_HUMAN]	22.8621	83.51	7.35	1	1	1	204	9.71533
P04792	Heat shock protein beta-1 OS=Homo sapiens GN=HSPB1 PE=1 SV=2 - [HSPB1_HUMAN] NFKB	22.7685	57.97	4.88	1	1	1	205	6.40479
P62249	40S ribosomal protein S16 OS=Homo sapiens GN=RPS16 PE=1 SV=2 - [RS16_HUMAN]	16.435	47.09	6.85	1	1	1	146	10.2134
Q9Y4Z0	U6 snRNA-associated Sm-like protein LSm4 OS=Homo sapiens GN=LSM4 PE=1 SV=1 - [LSM4_HUMAN]	15.3399	32.66	5.04	1	1	1	139	9.99365
P62851	40S ribosomal protein S25 OS=Homo sapiens GN=RPS25 PE=1 SV=1 - [RS25_HUMAN]	13.7337	59.34	8	1	1	1	125	10.1108
P81605	Dermcidin OS=Homo sapiens GN=DCD PE=1 SV=2 - [DCD_HUMAN]	11.2768	55.09	10	1	1	1	110	6.53662
